# Supplementary material for: Right aortic arch analysis – Anatomical variant or serious vascular defect?
Source: BMC Cardiovasc Disord. 2017 Apr 19;17:102. doi: 10.1186/s12872-017-0536-z (PMC5395925; doi:10.1186/s12872-017-0536-z)
Supplement: Additional file 1: — Material data. (XLSX 9 kb) [file 12872_2017_536_MOESM1_ESM.xlsx]

## Sheet: Sheet1
Patient ID	Type of examination found in database of Radiology Department (0-no; 1-yes)			Type of aortic arch (I-RAA with mirror image branching; II-RAA with aberrant left subclavian artery; III-RAA with isolation of the left subclavian artery)	Arteries of aortic arch (direction:R-L)	Stenosis of arteries (0-no; 1-yes)	Stenotic arteries and other important informations	Kommerel's Diverticulum (0-no; 1-yes)
	Doppler ultrasound	MR	CT
1	1	1	0	I	RSA, RCCA, LIA	0		0
2	1	1	0	I	RSA, RCCA, LIA	0		0
3	1	0	1	II	LCCA, RCCA, RSA, ALSA	0		0
4	1	1	0	I	RSA, RCCA, LIA	0		0
5	1	1	0	I	RSA, RCCA, LIA	0		0
6	1	1	0	I	RSA, RCCA, LIA	0		0
7	1	1	0	I	RSA, RCCA, LIA	0		0
8	1	0	1	II	LCCA, RCCA, RSA, ALSA	1	RCCA at the site of departure, between the aortic arch and the sternoclavicular joint up to 80%; RSA stenosis at the origin of vessels with poststenotic widening	1
9	1	0	1	II	LCCA, RCCA, RSA, ALSA	0		0
10	1	0	1	II	LCCA, RCCA, RSA, ALSA	0	LSA - at the place of origin narrowed (up to 70%) with poststenotic widening	1
11	1	1	1	I	RSA, RCCA, LIA	0		0
12	1	1	1	I	RSA, RCCA, LIA	0		0
13	1	1	1	II	LCCA, RCCA, RSA, ALSA	1	RCCA at the site of departure, between the aortic arch and the sternoclavicular joint up to 80%	1
14	1	1	1	I	RSA, RCCA, LIA	0		0
15	1	0	1	II	LCCA, RCCA, RSA, ALSA	0		1
16	1	0	1	II	LCCA, RCCA, RSA, ALSA	1	LSA - at the place of origin narrowed (up to 70%) with poststenotic widening	1
17	1	0	1	II	LCCA, RCCA, RSA, ALSA	1		0
18	1	0	1	II	LCCA, RCCA, RSA, ALSA	0		1
19	1	0	1	II	LCCA, RCCA, RIA, ALSA	0	aortic dissection type B, LSA dissection	1
20	1	0	1	II	LCCA, RCCA, RIA, ALSA	0		1
